# Supplementary material for: Membrane Interactions Accelerate the Self-Aggregation of Huntingtin Exon 1 Fragments in a Polyglutamine Length-Dependent Manner
Source: Int J Mol Sci. 2021 Jun 23;22(13):6725. doi: 10.3390/ijms22136725 (PMC8268948; doi:10.3390/ijms22136725)
Supplement: Supplementary file 1 [file ijms-22-06725-s001.zip]

Archive with 1 entries (1 files):
- ijms-1241073-supplementary.pdf
